# Supplementary material for: Chromium-catalyzed para-selective formation of quaternary carbon centers by alkylation of benzamide derivatives
Source: Nat Commun. 2018 Nov 6;9:4637. doi: 10.1038/s41467-018-07069-1 (PMC6219510; doi:10.1038/s41467-018-07069-1)
Supplement: Supplementary file 4 — Supplementary Data 1 [file 41467_2018_7069_MOESM4_ESM.cif]

 
data_2 
 
_audit_creation_method            SHELXL-97 
_chemical_name_systematic 
; 
 ? 
; 
_chemical_name_common             ? 
_chemical_melting_point           ? 
_chemical_formula_moiety          ? 
_chemical_formula_sum 
 'C12 H17 N O' 
_chemical_formula_weight          191.27 
 
loop_ 
 _atom_type_symbol 
 _atom_type_description 
 _atom_type_scat_dispersion_real 
 _atom_type_scat_dispersion_imag 
 _atom_type_scat_source 
 'C'  'C'   0.0033   0.0016 
 'International Tables Vol C Tables 4.2.6.8 and 6.1.1.4' 
 'H'  'H'   0.0000   0.0000 
 'International Tables Vol C Tables 4.2.6.8 and 6.1.1.4' 
 'N'  'N'   0.0061   0.0033 
 'International Tables Vol C Tables 4.2.6.8 and 6.1.1.4' 
 'O'  'O'   0.0106   0.0060 
 'International Tables Vol C Tables 4.2.6.8 and 6.1.1.4' 
 
_symmetry_cell_setting             'Monoclinic' 
_symmetry_space_group_name_H-M    'P2(1)/c  '
 
loop_ 
 _symmetry_equiv_pos_as_xyz 
 'x, y, z' 
 '-x, y+1/2, -z+1/2' 
 '-x, -y, -z' 
 'x, -y-1/2, z-1/2' 
 
_cell_length_a                    16.379(8) 
_cell_length_b                    9.712(5) 
_cell_length_c                    7.779(4) 
_cell_angle_alpha                 90.00 
_cell_angle_beta                  101.153(7) 
_cell_angle_gamma                 90.00 
_cell_volume                      1214.0(10) 
_cell_formula_units_Z             4 
_cell_measurement_temperature     296(2) 
_cell_measurement_reflns_used    2666
_cell_measurement_theta_min        2.45
_cell_measurement_theta_max       24.58 
 
_exptl_crystal_description        BLOCK 
_exptl_crystal_colour             colorless 
_exptl_crystal_size_min          0.049
_exptl_crystal_size_mid          0.271
_exptl_crystal_size_max          0.279 
_exptl_crystal_density_meas       ? 
_exptl_crystal_density_diffrn     1.047 
_exptl_crystal_density_method     'not measured' 
_exptl_crystal_F_000              416 
_exptl_absorpt_coefficient_mu     0.066 
_exptl_absorpt_correction_type    'none' 
_exptl_absorpt_correction_T_min   ? 
_exptl_absorpt_correction_T_max   ? 
_exptl_absorpt_process_details    ? 
 
_exptl_special_details 
; 
 ? 
; 
 
_diffrn_ambient_temperature       296(2) 
_diffrn_radiation_wavelength      0.71073 
_diffrn_radiation_type            MoK\a 
_diffrn_radiation_source          'fine-focus sealed tube' 
_diffrn_radiation_monochromator   graphite 
_diffrn_measurement_device_type  'CCD area detector'
_diffrn_measurement_method       'phi and omega scans' 
_diffrn_detector_area_resol_mean  ? 
_diffrn_standards_number          ? 
_diffrn_standards_interval_count  ? 
_diffrn_standards_interval_time   ? 
_diffrn_standards_decay_%         ? 
_diffrn_reflns_number             8399 
_diffrn_reflns_av_R_equivalents   0.0198 
_diffrn_reflns_av_sigmaI/netI     0.0182 
_diffrn_reflns_limit_h_min        -19 
_diffrn_reflns_limit_h_max        19 
_diffrn_reflns_limit_k_min        -11 
_diffrn_reflns_limit_k_max        11 
_diffrn_reflns_limit_l_min        -6 
_diffrn_reflns_limit_l_max        9 
_diffrn_reflns_theta_min          2.45 
_diffrn_reflns_theta_max          24.81 
_reflns_number_total              2077 
_reflns_number_gt                 1477 
_reflns_threshold_expression      >2sigma(I) 
 
_computing_data_collection        ? 
_computing_cell_refinement        ? 
_computing_data_reduction         ? 
_computing_structure_solution     'SHELXS-97 (Sheldrick, 1990)' 
_computing_structure_refinement   'SHELXL-97 (Sheldrick, 1997)' 
_computing_molecular_graphics     ? 
_computing_publication_material   ? 
 
_refine_special_details 
; 
 Refinement of F^2^ against ALL reflections.  The weighted R-factor wR and 
 goodness of fit S are based on F^2^, conventional R-factors R are based 
 on F, with F set to zero for negative F^2^. The threshold expression of 
 F^2^ > 2sigma(F^2^) is used only for calculating R-factors(gt) etc. and is 
 not relevant to the choice of reflections for refinement.  R-factors based 
 on F^2^ are statistically about twice as large as those based on F, and R- 
 factors based on ALL data will be even larger. 
; 
 
_refine_ls_structure_factor_coef  Fsqd  
_refine_ls_matrix_type            full 
_refine_ls_weighting_scheme       calc  
_refine_ls_weighting_details 
 'calc w=1/[\s^2^(Fo^2^)+(0.1420P)^2^+0.1529P] where P=(Fo^2^+2Fc^2^)/3' 
_atom_sites_solution_primary      direct 
_atom_sites_solution_secondary    difmap 
_atom_sites_solution_hydrogens    geom 
_refine_ls_hydrogen_treatment     mixed 
_refine_ls_extinction_method      none 
_refine_ls_extinction_coef        ? 
_refine_ls_number_reflns          2077 
_refine_ls_number_parameters      156 
_refine_ls_number_restraints      0 
_refine_ls_R_factor_all           0.0811 
_refine_ls_R_factor_gt            0.0603 
_refine_ls_wR_factor_ref          0.2281 
_refine_ls_wR_factor_gt           0.2036 
_refine_ls_goodness_of_fit_ref    1.083 
_refine_ls_restrained_S_all       1.083 
_refine_ls_shift/su_max           0.000 
_refine_ls_shift/su_mean          0.000 
 
loop_ 
 _atom_site_label 
 _atom_site_type_symbol 
 _atom_site_fract_x 
 _atom_site_fract_y 
 _atom_site_fract_z 
 _atom_site_U_iso_or_equiv 
 _atom_site_adp_type 
 _atom_site_occupancy 
 _atom_site_symmetry_multiplicity 
 _atom_site_calc_flag 
 _atom_site_refinement_flags 
 _atom_site_disorder_assembly 
 _atom_site_disorder_group 
C3 C 0.60954(13) 0.1072(2) 0.4248(3) 0.0500(6) Uani 1 1 d . A 2 
C2 C 0.52417(14) 0.1478(2) 0.3302(3) 0.0520(6) Uani 1 1 d . A 2 
C8 C 0.65132(15) 0.1973(2) 0.5510(3) 0.0604(6) Uani 1 1 d . A 2 
H8 H 0.6257 0.2791 0.5730 0.073 Uiso 1 1 calc R A 2 
C7 C 0.73016(16) 0.1678(2) 0.6444(3) 0.0679(7) Uani 1 1 d . A 2 
H7 H 0.7563 0.2299 0.7285 0.082 Uiso 1 1 calc R A 2 
C4 C 0.65000(15) -0.0128(2) 0.3946(3) 0.0650(7) Uani 1 1 d . A 2 
H4 H 0.6237 -0.0753 0.3114 0.078 Uiso 1 1 calc R A 2 
C6 C 0.77119(15) 0.0469(3) 0.6149(3) 0.0670(7) Uani 1 1 d . A 2 
C1 C 0.39444(14) 0.0854(3) 0.1347(3) 0.0711(7) Uani 1 1 d . A 2 
H1A H 0.3614 0.1226 0.2130 0.107 Uiso 1 1 calc R A 2 
H1B H 0.3687 0.0030 0.0814 0.107 Uiso 1 1 calc R A 2 
H1C H 0.3985 0.1518 0.0453 0.107 Uiso 1 1 calc R A 2 
C5 C 0.72947(16) -0.0408(3) 0.4872(4) 0.0747(8) Uani 1 1 d . A 2 
H5 H 0.7557 -0.1214 0.4626 0.090 Uiso 1 1 calc R A 2 
C9 C 0.85749(18) 0.0129(3) 0.7276(4) 0.0939(10) Uani 1 1 d . A 2 
N1 N 0.47782(11) 0.05304(18) 0.2329(2) 0.0604(6) Uani 1 1 d . A 2 
H1 H 0.4973 -0.0288 0.2276 0.072 Uiso 1 1 calc R A 2 
O1 O 0.49822(10) 0.26676(15) 0.3414(2) 0.0697(6) Uani 1 1 d . A 2 
C11A C 0.9192(5) 0.1284(10) 0.7253(17) 0.129(4) Uani 0.612(12) 1 d P B 1 
C12A C 0.8448(4) 0.0034(10) 0.9330(8) 0.118(3) Uani 0.612(12) 1 d P B 1 
C10A C 0.8926(5) -0.1256(9) 0.6873(15) 0.133(4) Uani 0.612(12) 1 d P B 1 
C10B C 0.9184(7) -0.014(3) 0.576(2) 0.214(12) Uani 0.388(12) 1 d P A 2 
C12B C 0.8531(8) -0.130(2) 0.797(3) 0.190(12) Uani 0.388(12) 1 d P A 2 
C11B C 0.8956(12) 0.146(3) 0.828(3) 0.207(13) Uani 0.388(12) 1 d P A 2 
 
loop_ 
 _atom_site_aniso_label 
 _atom_site_aniso_U_11 
 _atom_site_aniso_U_22 
 _atom_site_aniso_U_33 
 _atom_site_aniso_U_23 
 _atom_site_aniso_U_13 
 _atom_site_aniso_U_12 
C3 0.0555(13) 0.0425(11) 0.0535(11) 0.0040(9) 0.0141(9) -0.0003(9) 
C2 0.0598(13) 0.0416(11) 0.0570(12) 0.0041(9) 0.0169(10) -0.0015(9) 
C8 0.0697(15) 0.0487(12) 0.0633(13) -0.0039(10) 0.0138(11) 0.0017(10) 
C7 0.0692(16) 0.0608(14) 0.0707(15) -0.0077(11) 0.0057(12) -0.0071(12) 
C4 0.0678(15) 0.0521(13) 0.0717(15) -0.0106(11) 0.0047(12) 0.0061(11) 
C6 0.0559(14) 0.0667(15) 0.0763(16) 0.0025(12) 0.0074(11) -0.0015(11) 
C1 0.0587(14) 0.0669(15) 0.0835(17) 0.0068(12) 0.0033(12) -0.0036(12) 
C5 0.0672(16) 0.0598(14) 0.0926(18) -0.0107(13) 0.0042(13) 0.0130(11) 
C9 0.0619(17) 0.092(2) 0.119(2) 0.0043(19) -0.0060(16) 0.0057(15) 
N1 0.0587(12) 0.0451(10) 0.0753(13) 0.0049(9) 0.0076(9) -0.0007(8) 
O1 0.0695(11) 0.0464(9) 0.0907(13) -0.0026(8) 0.0094(9) 0.0091(7) 
C11A 0.059(4) 0.112(6) 0.201(11) 0.001(6) -0.010(5) -0.014(4) 
C12A 0.099(5) 0.154(7) 0.085(4) 0.024(4) -0.020(3) 0.021(4) 
C10A 0.078(5) 0.118(6) 0.187(9) -0.027(6) -0.017(5) 0.039(4) 
C10B 0.061(6) 0.39(3) 0.198(15) 0.099(18) 0.043(8) 0.081(11) 
C12B 0.081(8) 0.220(19) 0.24(2) 0.156(19) -0.033(10) 0.016(9) 
C11B 0.111(13) 0.23(2) 0.23(2) -0.112(19) -0.092(13) 0.035(13) 
 
_geom_special_details 
; 
 All esds (except the esd in the dihedral angle between two l.s. planes) 
 are estimated using the full covariance matrix.  The cell esds are taken 
 into account individually in the estimation of esds in distances, angles 
 and torsion angles; correlations between esds in cell parameters are only 
 used when they are defined by crystal symmetry.  An approximate (isotropic) 
 treatment of cell esds is used for estimating esds involving l.s. planes. 
; 
 
loop_ 
 _geom_bond_atom_site_label_1 
 _geom_bond_atom_site_label_2 
 _geom_bond_distance 
 _geom_bond_site_symmetry_2 
 _geom_bond_publ_flag 
C3 C4 1.383(3) . ? 
C3 C8 1.392(3) . ? 
C3 C2 1.501(3) . ? 
C2 O1 1.240(2) . ? 
C2 N1 1.332(3) . ? 
C8 C7 1.384(3) . ? 
C7 C6 1.394(3) . ? 
C4 C5 1.387(3) . ? 
C6 C5 1.384(4) . ? 
C6 C9 1.548(4) . ? 
C1 N1 1.464(3) . ? 
C9 C12B 1.491(14) . ? 
C9 C11B 1.573(19) . ? 
C9 C10B 1.703(13) . ? 
 
loop_ 
 _geom_angle_atom_site_label_1 
 _geom_angle_atom_site_label_2 
 _geom_angle_atom_site_label_3 
 _geom_angle 
 _geom_angle_site_symmetry_1 
 _geom_angle_site_symmetry_3 
 _geom_angle_publ_flag 
C4 C3 C8 117.6(2) . . ? 
C4 C3 C2 124.7(2) . . ? 
C8 C3 C2 117.70(19) . . ? 
O1 C2 N1 121.2(2) . . ? 
O1 C2 C3 120.64(19) . . ? 
N1 C2 C3 118.12(18) . . ? 
C7 C8 C3 121.5(2) . . ? 
C8 C7 C6 121.2(2) . . ? 
C3 C4 C5 120.6(2) . . ? 
C5 C6 C7 116.7(2) . . ? 
C5 C6 C9 123.0(2) . . ? 
C7 C6 C9 120.2(2) . . ? 
C6 C5 C4 122.4(2) . . ? 
C12B C9 C6 107.4(5) . . ? 
C12B C9 C11B 128.7(13) . . ? 
C6 C9 C11B 109.7(7) . . ? 
C12B C9 C10B 100.6(12) . . ? 
C6 C9 C10B 103.5(5) . . ? 
C11B C9 C10B 103.7(13) . . ? 
C2 N1 C1 121.32(19) . . ? 
 
_diffrn_measured_fraction_theta_max    0.990 
_diffrn_reflns_theta_full              24.81 
_diffrn_measured_fraction_theta_full   0.990 
_refine_diff_density_max    0.216 
_refine_diff_density_min   -0.157 
_refine_diff_density_rms    0.048 
